# Supplementary material for: Enzymatic machinery of wood-inhabiting fungi that degrade temperate tree species
Source: ISME J. 2024 Mar 22;18(1):wrae050. doi: 10.1093/ismejo/wrae050 (PMC11022342; doi:10.1093/ismejo/wrae050)
Supplement: supplementary_material_wrae050 [file supplementary_material_wrae050.zip]

Archive with 4 entries (4 files):
- 20240313_Supplements_resubmissionv15_FINAL.docx
- CAZymes.fasta
- Fasta_fungi_information.csv
- Fasta_TaxonID_bacteria_tree-species.csv
