# Supplementary material for: Enzymatic machinery of wood-inhabiting fungi that degrade temperate tree species
Source: ISME J. 2024 Mar 22;18(1):wrae050. doi: 10.1093/ismejo/wrae050 (PMC11022342; doi:10.1093/ismejo/wrae050)
Supplement: supplementary_material_wrae050 [file supplementary_material_wrae050.zip › Fasta_fungi_information.csv]

Fasta.file	ID	Link jgi	Link NCBI	DOI	decay	Trait	Tax_ID	superkingdom	kingdom	subkindom	phylum	subphylum	class	subclass	order	family	genus	species	specification
Annbov1_GeneCatalog_proteins_20190619.aa.fasta	Annbov1	https://mycocosm.jgi.doe.gov/Annbov1/Annbov1.home.html	https://www.ncbi.nlm.nih.gov/bioproject/567100	doi: 10.1111/nph.17873	Deadwood	Soft Rot	326617	Eukaryota	Fungi	Dikarya	Ascomycota	Pezizomycotina	Sordariomycetes	Xylariomycetidae	Xylariales	Hypoxylaceae	Annulohypoxylon	Annulohypoxylon bovei	Annulohypoxylon bovei var. microspora
Annmae1_GeneCatalog_proteins_20190718.aa.fasta	Annmae1	https://mycocosm.jgi.doe.gov/Annmae1/Annmae1.home.html	https://www.ncbi.nlm.nih.gov/bioproject/583852	doi: 10.1111/nph.17873	Deadwood	Soft Rot	1927788	Eukaryota	Fungi	Dikarya	Ascomycota	Pezizomycotina	Sordariomycetes	Xylariomycetidae	Xylariales	Hypoxylaceae	Annulohypoxylon	Annulohypoxylon maeteangense
Annmin1_GeneCatalog_proteins_20190615.aa.fasta	Annmin1	https://mycocosm.jgi.doe.gov/Annmin1/Annmin1.home.html	https://www.ncbi.nlm.nih.gov/bioproject/567192	doi: 10.1111/nph.17873	Deadwood	Soft Rot	1955266	Eukaryota	Fungi	Dikarya	Ascomycota	Pezizomycotina	Sordariomycetes	Xylariomycetidae	Xylariales	Hypoxylaceae	Annulohypoxylon	Annulohypoxylon minutellum
Annmor1_GeneCatalog_proteins_20190622.aa.fasta	Annmor1	https://mycocosm.jgi.doe.gov/Annmor1/Annmor1.home.html	https://www.ncbi.nlm.nih.gov/bioproject/567194	doi: 10.1111/nph.17873	Deadwood	Soft Rot	326622	Eukaryota	Fungi	Dikarya	Ascomycota	Pezizomycotina	Sordariomycetes	Xylariomycetidae	Xylariales	Hypoxylaceae	Annulohypoxylon	Annulohypoxylon moriforme
Annnit1_GeneCatalog_proteins_20190623.aa.fasta	Annnit1	https://mycocosm.jgi.doe.gov/Annmor1/Annmor1.home.html	https://www.ncbi.nlm.nih.gov/bioproject/567196	doi: 10.1111/nph.17873	Deadwood	Soft Rot	326626	Eukaryota	Fungi	Dikarya	Ascomycota	Pezizomycotina	Sordariomycetes	Xylariomycetidae	Xylariales	Hypoxylaceae	Annulohypoxylon	Annulohypoxylon nitens
Annsty1_GeneCatalog_proteins_20190620.aa.fasta	Annsty1	https://mycocosm.jgi.doe.gov/Annsty1/Annsty1.home.html	https://www.ncbi.nlm.nih.gov/bioproject/571060	doi: 10.1111/nph.17873	Deadwood	Soft Rot	326628	Eukaryota	Fungi	Dikarya	Ascomycota	Pezizomycotina	Sordariomycetes	Xylariomycetidae	Xylariales	Hypoxylaceae	Annulohypoxylon	Annulohypoxylon stygium
Anntru1_GeneCatalog_proteins_20190615.aa.fasta	Anntru1	https://mycocosm.jgi.doe.gov/Anntru1/Anntru1.home.html	https://www.ncbi.nlm.nih.gov/bioproject/567198	doi: 10.1111/nph.17873	Deadwood	Soft Rot	327061	Eukaryota	Fungi	Dikarya	Ascomycota	Pezizomycotina	Sordariomycetes	Xylariomycetidae	Xylariales	Hypoxylaceae	Annulohypoxylon	Annulohypoxylon truncatum
Antser1_GeneCatalog_proteins_20170404.aa.fasta	Antser1	https://mycocosm.jgi.doe.gov/Antser1/Antser1.home.html	https://www.ncbi.nlm.nih.gov/bioproject/835132	doi: 10.1111/1462-2920.15423	Deadwood	Brown Rot	139415	Eukaryota	Fungi	Dikarya	Basidiomycota	Agaricomycotina	Agaricomycetes	Agaricomycetesincertaesedis	Polyporales	Fomitopsidaceae	Antrodia	Antrodia serialis
Antsi1_GeneCatalog_proteins_20130416.aa.fasta	Antsi1	https://mycocosm.jgi.doe.gov/Antsi1/Antsi1.home.html	https://www.ncbi.nlm.nih.gov/bioproject/459550	-	Deadwood	Brown Rot	1333626	Eukaryota	Fungi	Dikarya	Basidiomycota	Agaricomycotina	Agaricomycetes	Agaricomycetesincertaesedis	Polyporales	Fomitopsidaceae	Antrodia	Antrodia sinuosa
Armga1_GeneCatalog_proteins_20141028.aa.fasta	Armga1	https://mycocosm.jgi.doe.gov/Armga1/Armga1.home.html	https://www.ncbi.nlm.nih.gov/bioproject/242129	doi: 10.1038/s41559-017-0347-8	Deadwood	White Rot	47427	Eukaryota	Fungi	Dikarya	Basidiomycota	Agaricomycotina	Agaricomycetes	Agaricomycetidae	Agaricales	Physalacriaceae	Armillaria	Armillaria gallica
Armme1_1_GeneCatalog_proteins_20140802.aa.fasta	Armme1	https://mycocosm.jgi.doe.gov/Armme1_1/Armme1_1.home.html	https://www.ncbi.nlm.nih.gov/bioproject/?term=Armillaria+mellea+DSM+3731	doi: 10.1021/pr301131t	Deadwood	White Rot	1314977	Eukaryota	Fungi	Dikarya	Basidiomycota	Agaricomycotina	Agaricomycetes	Agaricomycetidae	Agaricales	Physalacriaceae	Armillaria	Armillaria mellea	Armillaria mellea DSM 3731
Armmel1_GeneModels_FilteredModels1_aa.fasta	Armmel1	https://mycocosm.jgi.doe.gov/Armmel1/Armmel1.home.html	https://www.ncbi.nlm.nih.gov/bioproject/571622	?	Deadwood	White Rot	47429	Eukaryota	Fungi	Dikarya	Basidiomycota	Agaricomycotina	Agaricomycetes	Agaricomycetidae	Agaricales	Physalacriaceae	Armillaria	Armillaria mellea
Armosto1_GeneCatalog_proteins_20170112.aa.fasta	Armosto1	https://mycocosm.jgi.doe.gov/Armosto1/Armosto1.home.html	https://www.ncbi.nlm.nih.gov/bioproject/334329	doi: 10.1038/s41559-017-0347-8	Deadwood	White Rot	47428	Eukaryota	Fungi	Dikarya	Basidiomycota	Agaricomycotina	Agaricomycetes	Agaricomycetidae	Agaricales	Physalacriaceae	Armillaria	Armillaria ostoyae
Ascsa1_GeneCatalog_proteins_20140116.aa.fasta	Ascsa1	https://mycocosm.jgi.doe.gov/Ascsa1/Ascsa1.home.html	https://www.ncbi.nlm.nih.gov/bioproject/?term=Ascocoryne+sarcoides	doi: 10.1371/journal.pgen.1002558	Deadwood	NULL	1016881	Eukaryota	Fungi	Dikarya	Ascomycota	Pezizomycotina	Leotiomycetes	-	Helotiales	Helotiaceae	Ascocoryne	Ascocoryne sarcoides	Ascocoryne sarcoides NRRL 50072
Aurpu_var_pul1_GeneCatalog_proteins_20130219.aa.fasta	Aurpu	https://mycocosm.jgi.doe.gov/Aurpu_var_pul1/Aurpu_var_pul1.home.html	https://www.ncbi.nlm.nih.gov/bioproject/554128	doi: 10.1186/1471-2164-15-549	NULL	NULL	1043002	Eukaryota	Fungi	Dikarya	Ascomycota	Pezizomycotina	Dothideomycetes	Dothideomycetidae	Dothideales	Dothioraceae	Aureobasidium	Aureobasidium pullulans	Aureobasidium pullulans EXF150
AurpulNBB1_GeneCatalog_proteins_20190122.aa.fasta	AurpulNBB1	https://mycocosm.jgi.doe.gov/AurpulNBB1/AurpulNBB1.home.html	https://www.ncbi.nlm.nih.gov/bioproject/?term=A.+pullulans+strain+NBB+7.2.1	doi: 10.15698/mic2021.08.757	NULL	NULL	5580	Eukaryota	Fungi	Dikarya	Ascomycota	Pezizomycotina	Dothideomycetes	Dothideomycetidae	Dothideales	Dothioraceae	Aureobasidium	Aureobasidium pullulans
Beaba1_GeneCatalog_proteins_20130926.aa.fasta	Beaba1	https://mycocosm.jgi.doe.gov/Beaba1/Beaba1.home.html	https://www.ncbi.nlm.nih.gov/bioproject/38719	doi: 10.1038/srep00483	NULL	NULL	655819	Eukaryota	Fungi	Dikarya	Ascomycota	Pezizomycotina	Sordariomycetes	Hypocreomycetidae	Hypocreales	Cordycipitaceae	Beauveria	Beauveria bassia-	Beauveria bassia ARSEF 2860
Bjead1_1_GeneCatalog_proteins_20110614.aa.fasta	Bjead1	https://mycocosm.jgi.doe.gov/Bjead1_1/Bjead1_1.home.html	https://www.ncbi.nlm.nih.gov/bioproject/667319	doi: 10.3852/13-003	Deadwood	White Rot	5331	Eukaryota	Fungi	Dikarya	Basidiomycota	Agaricomycotina	Agaricomycetes	-	Polyporales	Meruliaceae	Bjerkandera	Bjerkandera adusta
Cadsp1_GeneCatalog_proteins_20140317.aa.fasta	Cadsp1	https://mycocosm.jgi.doe.gov/Cadsp1/Cadsp1.home.html	https://www.ncbi.nlm.nih.gov/bioproject/243951	doi: 10.1038/s41598-018-24686-4	NULL	NULL	1485229	Eukaryota	Fungi	Dikarya	Ascomycota	Pezizomycotina	Leotiomycetes	-	Helotiales	Ploettnerulaceae	Cadophora	Cadophora sp. DSE1049
Cervir1_GeneCatalog_proteins_20180925.aa.fasta	Cervir1	https://mycocosm.jgi.doe.gov/Cervir1/Cervir1.home.html	https://www.ncbi.nlm.nih.gov/bioproject/519427	doi:10.1016/j.funbio.2017.05.010	Deadwood	White Rot	40428	Eukaryota	Fungi	Dikarya	Basidiomycota	Agaricomycotina	Agaricomycetes	-	Polyporales	Irpicaceae	Ceriporia	Ceriporia viridans
Chain1_GeneCatalog_proteins_20130808.aa.fasta	Chain1	https://mycocosm.jgi.doe.gov/Chain1/Chain1.home.html	https://www.ncbi.nlm.nih.gov/Taxonomy/Browser/wwwtax.cgi?id=139949	-	NULL	NULL	139949	Eukaryota	Fungi	Dikarya	Ascomycota	Pezizomycotina	Sordariomycetes	Sordariomycetidae	Chaetosphaeriales	Chaetosphaeriaceae	Chaetosphaeria	Chaetosphaeria innumera
Conli1_GeneCatalog_proteins_20130808.aa.fasta	Conli1	https://mycocosm.jgi.doe.gov/Conli1/Conli1.info.html	https://www.ncbi.nlm.nih.gov/Taxonomy/Browser/wwwtax.cgi?mode=Info&id=177197&lvl=3&lin=f&keep=1&srchmode=1&unlock	-	NULL	NULL	177197	Eukaryota	Fungi	Dikarya	Ascomycota	Pezizomycotina	Sordariomycetes	Sordariomycetidae	Coniochaetales	Coniochaetaceae	Coniochaeta	Coniochaeta ligniaria	Coniochaeta ligniaria
Conlig1_GeneCatalog_proteins_20140604.aa.fasta	Conlig1	https://mycocosm.jgi.doe.gov/Conlig1/Conlig1.home.html	https://www.ncbi.nlm.nih.gov/bioproject/256712	doi: 10.1128/genomeA.01476-16	NULL	NULL	1408157	Eukaryota	Fungi	Dikarya	Ascomycota	Pezizomycotina	Sordariomycetes	Sordariomycetidae	Coniochaetales	Coniochaetaceae	Coniochaeta	Coniochaeta ligniaria	Coniochaeta ligniaria NRRL 30616
Conioc1_GeneCatalog_proteins_20180327.aa.fasta	Conioc1	https://mycocosm.jgi.doe.gov/Conioc1/Conioc1.home.html	https://www.ncbi.nlm.nih.gov/bioproject/501627	doi: 10.1186/s13068-019-1569-6	NULL	NULL	1571157	Eukaryota	Fungi	Dikarya	Ascomycota	Pezizomycotina	Sordariomycetes	Sordariomycetidae	Coniochaetales	Coniochaetaceae	Coniochaeta	Coniochaeta sp. 2T2.1
ConPMI546_GeneCatalog_proteins_20140720.aa.fasta	ConPMI546	https://mycocosm.jgi.doe.gov/ConPMI546/ConPMI546.home.html	https://www.ncbi.nlm.nih.gov/bioproject/234867	-	NULL	NULL	1450552	Eukaryota	Fungi	Dikarya	Ascomycota	Pezizomycotina	Sordariomycetes	Sordariomycetidae	Coniochaetales	Coniochaetaceae	Coniochaeta	Coniochaeta sp. PMI_546
Copmic2_GeneCatalog_proteins_20150909.aa.fasta	Copmic2	https://mycocosm.jgi.doe.gov/Copmic2/Copmic2.home.html	https://www.ncbi.nlm.nih.gov/bioproject/247835	doi: 10.1038/s41559-019-0834-1	Deadwood	NULL	71717	Eukaryota	Fungi	Dikarya	Basidiomycota	Agaricomycotina	Agaricomycetes	Agaricomycetidae	Agaricales	Psathyrellaceae	Coprinellus	Coprinellus micaceus
Creces1_GeneCatalog_proteins_20180507.aa.fasta	Creces1	https://mycocosm.jgi.doe.gov/Creces1/Creces1.home.html	https://www.ncbi.nlm.nih.gov/bioproject/455051	-	Deadwood	White Rot	110238	Eukaryota	Fungi	Dikarya	Basidiomycota	Agaricomycotina	Agaricomycetes	Agaricomycetidae	Agaricales	Crepidotaceae	Crepidotus	Crepidotus cesatii
Crevar1_GeneCatalog_proteins_20151207.aa.fasta	Crevar1	https://mycocosm.jgi.doe.gov/Crevar1/Crevar1.home.html	https://www.ncbi.nlm.nih.gov/bioproject/410303	doi: 10.1093/molbev/msaa301	Deadwood	White Rot	179855	Eukaryota	Fungi	Dikarya	Basidiomycota	Agaricomycotina	Agaricomycetes	Agaricomycetidae	Agaricales	Crepidotaceae	Crepidotus	Crepidotus variabilis
Eutla1_GeneCatalog_proteins_20130916.aa.fasta	Eutla1	https://mycocosm.jgi.doe.gov/Eutla1/Eutla1.home.html	https://www.ncbi.nlm.nih.gov/bioproject/187490	doi: 10.1128/genomeA.00228-13	Deadwood	NULL	1287681	Eukaryota	Fungi	Dikarya	Ascomycota	Pezizomycotina	Sordariomycetes	Xylariomycetidae	Xylariales	Diatrypaceae	Eutypa	Eutypa lata	Eutypa lata UCREL1
Fomfom1_GeneCatalog_proteins_20170620.aa.fasta	Fomfom1	https://mycocosm.jgi.doe.gov/Fomfom1/Fomfom1.home.html	https://www.ncbi.nlm.nih.gov/bioproject/444027	doi: 10.1111/1462-2920.15423	Deadwood	White Rot	40442	Eukaryota	Fungi	Dikarya	Basidiomycota	Agaricomycotina	Agaricomycetes	-	Polyporales	Polyporaceae	Fomes	Fomes fomentarius
Fompi3_GeneCatalog_proteins_20120705.aa.fasta	Fompi3	https://mycocosm.jgi.doe.gov/Fompi3/Fompi3.home.html	https://www.ncbi.nlm.nih.gov/bioproject/52941	doi: 10.1126/science.1221748	Deadwood	Brown Rot	743788	Eukaryota	Fungi	Dikarya	Basidiomycota	Agaricomycotina	Agaricomycetes	-	Polyporales	Fomitopsidaceae	Fomitopsis	Fomitopsis pinicola	Fomitopsis pinicola FP58527 SS1
Gansp1_GeneCatalog_proteins_20110326.aa.fasta	Gansp1	https://mycocosm.jgi.doe.gov/Gansp1/Gansp1.home.html	https://www.ncbi.nlm.nih.gov/bioproject/584586	doi: 10.3852/13-003	Deadwood	White Rot	767862	Eukaryota	Fungi	Dikarya	Basidiomycota	Agaricomycotina	Agaricomycetes	-	Polyporales	Polyporaceae	Ganoderma	Ganoderma sp. 10597 SS1
Glocon1_GeneCatalog_proteins_20160910.aa.fasta	Glocon1	https://mycocosm.jgi.doe.gov/Glocon1/Glocon1.home.html	https://www.ncbi.nlm.nih.gov/bioproject/331561	doi: 10.1111/nph.17892	Deadwood	White Rot	205761	Eukaryota	Fungi	Dikarya	Basidiomycota	Agaricomycotina	Agaricomycetes	-	Russulales	Russulaceae	Gloeopeniophorella	Gloeopeniophorella convolvens
Herpot1_1_GeneCatalog_proteins_20180323.aa.fasta	Herpot1	https://mycocosm.jgi.doe.gov/Herpot1_1/Herpot1_1.home.html	https://www.ncbi.nlm.nih.gov/bioproject/459680	doi: 10.1007/s13225-015-0350-9	NULL	NULL	1907527	Eukaryota	Fungi	Dikarya	Ascomycota	Pezizomycotina	Dothideomycetes	Pleosporomycetidae	Pleosporales	Melanommataceae	Herpotrichia	Herpotrichia sp. AK1299
Hannosum_v2.FilteredModels1.proteins.fasta	Hetan2	https://mycocosm.jgi.doe.gov/Hetan2/Hetan2.home.html	https://www.ncbi.nlm.nih.gov/bioproject/?term=Heterobasidion+annosum+s.l.	doi: 10.1111/j.1469-8137.2012.04128.x	Deadwood	White Rot	13563	Eukaryota	Fungi	Dikarya	Basidiomycota	Agaricomycotina	Agaricomycetes	-	Russulales	Bondarzewiaceae	Heterobasidion	Heterobasidion annosum
Melbi2_GeneCatalog_proteins_20130225.aa.fasta	Melbi2	https://mycocosm.jgi.doe.gov/Melbi2/Melbi2.home.html	https://www.ncbi.nlm.nih.gov/bioproject/453592	doi: 10.1111/nph.14974	NULL	NULL	1095630	Eukaryota	Fungi	Dikarya	Ascomycota	Pezizomycotina	Leotiomycetes	-	Helotiales	Hyaloscyphaceae	Hyaloscypha	Hyaloscypha bicolor	Meliniomyces bicolor
Hyafin1_GeneCatalog_proteins_20191111.aa.fasta	Hyafin1	https://mycocosm.jgi.doe.gov/Hyafin1/Hyafin1.home.html	https://www.ncbi.nlm.nih.gov/bioproject/340804	doi: 10.1371/journal.pone.0039524	NULL	NULL	2482753	Eukaryota	Fungi	Dikarya	Ascomycota	Pezizomycotina	Leotiomycetes	-	Helotiales	Hyaloscyphaceae	Hyaloscypha	Hyaloscypha finlandica	Cadophora finlandica
Melva1_GeneCatalog_proteins_20130406.aa.fasta	Melva1	https://mycocosm.jgi.doe.gov/Melva1/Melva1.home.html	https://www.ncbi.nlm.nih.gov/bioproject/200595	doi: 10.1111/nph.14974	NULL	NULL	1149755	Eukaryota	Fungi	Dikarya	Ascomycota	Pezizomycotina	Leotiomycetes	-	Helotiales	Hyaloscyphaceae	Hyaloscypha	Hyaloscypha variabilis	Meliniomyces variabilis
Hypholoma_capnoides_proteins_Nico	HypCap	-	http://www.ncbi.nlm.nih.gov/bioproject/930166	-	Deadwood	White Rot	86069	Eukaryota	Fungi	Dikarya	Basidiomycota	Agaricomycotina	Agaricomycetes	Agaricomycetidae	Agaricales	Strophariaceae	Hypholoma	Hypholoma capnoides
Hypsu1_GeneCatalog_proteins_20110822.aa.fasta	Hypsu1	https://mycocosm.jgi.doe.gov/Hypsu1/Hypsu1.home.html	https://www.ncbi.nlm.nih.gov/bioproject/?term=Hypholoma+sublateritium	doi: 10.1038/ng.3223	Deadwood	White Rot	945553	Eukaryota	Fungi	Dikarya	Basidiomycota	Agaricomycotina	Agaricomycetes	Agaricomycetidae	Agaricales	Strophariaceae	Hypholoma	Hypholoma sublateritium
Hyprub1_GeneCatalog_proteins_20190611.aa.fasta	Hyprub1	https://mycocosm.jgi.doe.gov/Hyprub1/Hyprub1.home.html	https://www.ncbi.nlm.nih.gov/bioproject/567222	doi: 10.1111/nph.17873	Deadwood	Soft Rot	110542	Eukaryota	Fungi	Dikarya	Ascomycota	Pezizomycotina	Sordariomycetes	Xylariomycetidae	Xylariales	Hypoxylaceae	Hypoxylon	Hypoxylon rubiginosum
HyprubER1909_1_GeneCatalog_proteins_20190612.aa.fasta	HyprubER1909	https://mycocosm.jgi.doe.gov/HyprubER1909_1/HyprubER1909_1.home.html	https://www.ncbi.nlm.nih.gov/bioproject/567224	doi: 10.1111/nph.17873	Deadwood	Soft Rot	110542	Eukaryota	Fungi	Dikarya	Ascomycota	Pezizomycotina	Sordariomycetes	Xylariomycetidae	Xylariales	Hypoxylaceae	Hypoxylon	Hypoxylon rubiginosum
Ischnoderma_benzoinum_proteins_Nico	IscBen	-	http://www.ncbi.nlm.nih.gov/bioproject/930166	-	Deadwood	White Rot	139424	Eukaryota	Fungi	Dikarya	Basidiomycota	Agaricomycotina	Agaricomycetes	Agaricomycetesincertaesedis	Polyporales	Ischnodermataceae	Ischnoderma	Ischnoderma benzoinum
KdCBS826_1_GeneCatalog_proteins_20190615.aa.fasta	KdCBS826	https://mycocosm.jgi.doe.gov/KdCBS826_1/KdCBS826_1.home.html	https://www.ncbi.nlm.nih.gov/bioproject/567228	doi: 10.1111/nph.17873	Deadwood	Soft Rot	110526	Eukaryota	Fungi	Dikarya	Ascomycota	Pezizomycotina	Sordariomycetes	Xylariomycetidae	Xylariales	Xylariaceae	Kretzschmaria	Kretzschmaria deusta	Kretzschmaria deusta CBS 826.72
Kredeu1_GeneCatalog_proteins_20190325.aa.fasta	Kredeu1	https://mycocosm.jgi.doe.gov/Kredeu1/Kredeu1.home.html	https://www.ncbi.nlm.nih.gov/bioproject/567230	doi: 10.1111/nph.17873	Deadwood	Soft Rot	110526	Eukaryota	Fungi	Dikarya	Ascomycota	Pezizomycotina	Sordariomycetes	Xylariomycetidae	Xylariales	Xylariaceae	Kretzschmaria	Kretzschmaria deusta
Kuehneromyces_mutabilis_proteins_Nico	KueMut	-	http://www.ncbi.nlm.nih.gov/bioproject/930166	-	Deadwood	White Rot	71948	Eukaryota	Fungi	Dikarya	Basidiomycota	Agaricomycotina	Agaricomycetes	Agaricomycetidae	Agaricales	Strophariaceae	Kuehneromyces	Kuehneromycesmutabilis
Lasmin1_GeneCatalog_proteins_20170616.aa.fasta	Lasmin1	https://mycocosm.jgi.doe.gov/Lasmin1/Lasmin1.home.html	https://www.ncbi.nlm.nih.gov/bioproject/442603	?	NULL	NULL	1954250	Eukaryota	Fungi	Dikarya	Ascomycota	Pezizomycotina	Sordariomycetes	Sordariomycetidae	Sordariales	Lasiosphaeriaceae	Lasiosphaeria	Lasiosphaeria miniovi-
Lasov1_GeneCatalog_proteins_20171021.aa.fasta	Lasov1	https://mycocosm.jgi.doe.gov/Lasov1/Lasov1.home.html	https://www.ncbi.nlm.nih.gov/bioproject/?term=Lasiosphaeria+ovina+CBS+958.72	?	NULL	NULL	92902	Eukaryota	Fungi	Dikarya	Ascomycota	Pezizomycotina	Sordariomycetes	Sordariomycetidae	Sordariales	Lasiosphaeriaceae	Lasiosphaeria	Lasiosphaeria ovi-
Leptod1_GeneCatalog_proteins_20151130.aa.fasta	Leptod1	https://mycocosm.jgi.doe.gov/Leptod1/Leptod1.home.html	https://www.ncbi.nlm.nih.gov/bioproject/243948	doi: 10.1139/B96-131	NULL	NULL	1485227	Eukaryota	Fungi	Dikarya	Ascomycota	Pezizomycotina	Leotiomycetes	-	Helotiales	Leptodontidiaceae	Leptodontidium	Leptodontidium sp. 2 PMI_412
Lepor2_GeneCatalog_proteins_20171210.aa.fasta	Lepor2	https://mycocosm.jgi.doe.gov/Lepor2/Lepor2.home.html	https://www.ncbi.nlm.nih.gov/bioproject/347191	doi: 10.1038/s41467-021-27479-y	NULL	NULL	2826080	Eukaryota	Fungi	Dikarya	Ascomycota	Pezizomycotina	Leotiomycetes	-	Helotiales	Leptodontidiaceae	Leptodontidium	Leptodontidium sp. MPI-SDFR-AT-0119
Megacollybia_platyphylla_proteins.fasta	CEMS0	-	https://www.ncbi.nlm.nih.gov/bioproject/PRJEB8570/	https://doi.org/10.1111/bij.12553	Deadwood	White Rot	182000	Eukaryota	Fungi	Dikarya	Basidiomycota	Agaricomycotina	Agaricomycetes	Agaricomycetidae	Agaricales	Porotheleaceae	Megacollybia	Megacollybia platyphylla
Myccro1_GeneCatalog_proteins_20171013.aa.fasta	Myccro1	https://mycocosm.jgi.doe.gov/Myccro1/Myccro1.home.html	https://www.ncbi.nlm.nih.gov/bioproject/444096	Aronsen, A.	Deadwood	White Rot	220801	Eukaryota	Fungi	Dikarya	Basidiomycota	Agaricomycotina	Agaricomycetes	Agaricomycetidae	Agaricales	Myce-ceae	Myce-	Myce- crocata
Mycepi1_GeneCatalog_proteins_20171002.aa.fasta	Mycepi1	https://mycocosm.jgi.doe.gov/Mycepi1/Mycepi1.home.html	https://www.ncbi.nlm.nih.gov/bioproject/444097	Aronsen, A.	Deadwood	White Rot	230806	Eukaryota	Fungi	Dikarya	Basidiomycota	Agaricomycotina	Agaricomycetes	Agaricomycetidae	Agaricales	Myce-ceae	Myce-	Myce- epipterygia
Mycgal1_GeneCatalog_proteins_20160823.aa.fasta	Mycgal1	https://mycocosm.jgi.doe.gov/Mycgal1/Mycgal1.home.html	https://www.ncbi.nlm.nih.gov/bioproject/196020	doi: 10.1038/s41467-020-18795-w	Deadwood	White Rot	1314675	Eukaryota	Fungi	Dikarya	Basidiomycota	Agaricomycotina	Agaricomycetes	Agaricomycetidae	Agaricales	Myce-ceae	Myce-	Myce- galopus	Myce galopus ATCC 62051
Mychae1_GeneCatalog_proteins_20170323.aa.fasta	Mychae1	https://mycocosm.jgi.doe.gov/Mychae1/Mychae1.home.html	https://www.ncbi.nlm.nih.gov/bioproject/402667	Aronsen, A.	Deadwood	White Rot	230807	Eukaryota	Fungi	Dikarya	Basidiomycota	Agaricomycotina	Agaricomycetes	Agaricomycetidae	Agaricales	Myce-ceae	Myce-	Myce- haematopus
Nemabo1_GeneCatalog_proteins_20190325.aa.fasta	Nemabo1	https://mycocosm.jgi.doe.gov/Nemabo1/Nemabo1.home.html	https://www.ncbi.nlm.nih.gov/bioproject/571068	doi: 10.1111/nph.17873	Deadwood	Soft Rot	561989	Eukaryota	Fungi	Dikarya	Ascomycota	Pezizomycotina	Sordariomycetes	Xylariomycetidae	Xylariales	Xylariaceae	Nemania	Nemania abortiva
Nemdif1_GeneCatalog_proteins_20190614.aa.fasta	Nemdif1	https://mycocosm.jgi.doe.gov/Nemdif1/Nemdif1.home.html	https://www.ncbi.nlm.nih.gov/bioproject/567232	doi: 10.1111/nph.17873	Deadwood	Soft Rot	389665	Eukaryota	Fungi	Dikarya	Ascomycota	Pezizomycotina	Sordariomycetes	Xylariomycetidae	Xylariales	Xylariaceae	Nemania	Nemania diffusa
NsAK0226_1_GeneCatalog_proteins_20190612.aa.fasta	NsAK0226	https://mycocosm.jgi.doe.gov/NsAK0226_1/NsAK0226_1.home.html	https://www.ncbi.nlm.nih.gov/bioproject/567563	doi: 10.1111/nph.17873	Deadwood	Soft Rot	109381	Eukaryota	Fungi	Dikarya	Ascomycota	Pezizomycotina	Sordariomycetes	Xylariomycetidae	Xylariales	Xylariaceae	Nemania	Nemania serpens
NeFL0031_2_GeneCatalog_proteins_20191109.aa.fasta	NeFL0031	https://mycocosm.jgi.doe.gov/NeFL0031_2/NeFL0031_2.home.html	https://www.ncbi.nlm.nih.gov/bioproject/583316	doi: 10.1111/nph.17873	Deadwood	Soft Rot	2663370	Eukaryota	Fungi	Dikarya	Ascomycota	Pezizomycotina	Sordariomycetes	Xylariomycetidae	Xylariales	Xylariaceae	Nemania	Nemania sp. FL0031
Oudmuc1_GeneCatalog_proteins_20160525.aa	Oudmuc1	https://mycocosm.jgi.doe.gov/Oudmuc1/Oudmuc1.home.html	https://www.ncbi.nlm.nih.gov/bioproject/410308	doi: 10.1093/molbev/msaa301	Deadwood	White Rot	139077	Eukaryota	Fungi	Dikarya	Basidiomycota	Agaricomycotina	Agaricomycetes	Agaricomycetidae	Agaricales	Physalacriaceae	Oudemansiella	Oudemansiella mucida
Panst_KUC8834_1_1_GeneCatalog_proteins_20140710.aa.fasta	Panst	https://mycocosm.jgi.doe.gov/Panst_KUC8834_1_1/Panst_KUC8834_1_1.home.html	https://www.ncbi.nlm.nih.gov/bioproject/252871	?	Deadwood	White Rot	5636	Eukaryota	Fungi	Dikarya	Basidiomycota	Agaricomycotina	Agaricomycetes	Agaricomycetidae	Agaricales	Myce-ceae	Panellus	Panellus stipticus
Phaal1_GeneCatalog_proteins_20130924.aa.fasta	Phaal1	https://mycocosm.jgi.doe.gov/Phaal1/Phaal1.home.html	https://www.ncbi.nlm.nih.gov/bioproject/245153	doi: 10.1128/genomeA.00390-13	NULL	NULL	1286976	Eukaryota	Fungi	Dikarya	Ascomycota	Pezizomycotina	Sordariomycetes	Sordariomycetidae	Togniniales	Togniniaceae	Phaeoacremonium	Phaeoacremonium aleophilum UCRPA7	Phaeoacremonium minimum UCRPA7
PhaeoFL0889_1_GeneCatalog_proteins_20170418.aa.fasta	PhaeoFL0889	https://mycocosm.jgi.doe.gov/PhaeoFL0889_1/PhaeoFL0889_1.home.html	https://www.ncbi.nlm.nih.gov/bioproject/442709	doi:10.3732/ajb.1100459	NULL	NULL	1884258	Eukaryota	Fungi	Dikarya	Ascomycota	Pezizomycotina	Sordariomycetes	Sordariomycetidae	Togniniales	Togniniaceae	Phaeoacremonium	Phaeoacremonium sp. FL0889
Phaca1_GeneCatalog_proteins_20101213.aa.fasta	Phaca1	https://mycocosm.jgi.doe.gov/Phaca1/Phaca1.home.html	https://www.ncbi.nlm.nih.gov/bioproject/38425	doi: 10.1186/1471-2164-13-444	Deadwood	White Rot	650164	Eukaryota	Fungi	Dikarya	Basidiomycota	Agaricomycotina	Agaricomycetes	-	Polyporales	Phanerochaetaceae	Phanerochaete	Phanerochaete carnosa	Phanerochaete carnosa HHB10118sp
Phchr2_GeneCatalog_proteins_20131210.aa.fasta	Phchr2	https://mycocosm.jgi.doe.gov/Phchr2/Phchr2.home.html	https://www.ncbi.nlm.nih.gov/bioproject/135	doi: 10.1016/j.fgb.2014.05.001	Deadwood	White Rot	273507	Eukaryota	Fungi	Dikarya	Basidiomycota	Agaricomycotina	Agaricomycetes	-	Polyporales	Phanerochaetaceae	Phanerochaete	Phanerochaete chrysosporium	Phanerochaete chrysosporium RP78
Phisc1_GeneCatalog_proteins_20150213.aa.fasta	Phisc1	https://mycocosm.jgi.doe.gov/Phisc1/Phisc1.home.html	https://www.ncbi.nlm.nih.gov/bioproject/262390	doi: 10.1128/genomeA.01768-15	NULL	NULL	149040	Eukaryota	Fungi	Dikarya	Ascomycota	Pezizomycotina	Leotiomycetes	-	Helotiales	Mollisiaceae	Phialocephala	Phialocephala scopiformis
Phoaln1_GeneCatalog_proteins_20160826.aa.fasta	Phoaln1	https://mycocosm.jgi.doe.gov/Phoaln1/Phoaln1.home.html	https://www.ncbi.nlm.nih.gov/bioproject/334369	doi: 10.1093/molbev/msaa301	Deadwood	White Rot	109635	Eukaryota	Fungi	Dikarya	Basidiomycota	Agaricomycotina	Agaricomycetes	Agaricomycetidae	Agaricales	Strophariaceae	Pholiota	Pholiota alnicola
Pilcr1_GeneCatalog_proteins_20120328.aa.fasta	Pilcr1	https://mycocosm.jgi.doe.gov/Pilcr1/Pilcr1.home.html	https://www.ncbi.nlm.nih.gov/genome/3421?genome_assembly_id=218402	doi: 10.1038/ng.3223	NULL	NULL	3421	Eukaryota	Fungi	Dikarya	Basidiomycota	Agaricomycotina	Agaricomycetes	Agaricomycetidae	Atheliales	Atheliaceae	Piloderma	Piloderma croceum	Piloderma croceum F 1598
Resbic1_GeneModels_FilteredModels1_aa.fasta	Resbic1	https://mycocosm.jgi.doe.gov/Resbic1/Resbic1.home.html	https://www.ncbi.nlm.nih.gov/bioproject/566992	doi:10.1016/j.funeco.2011.07.001	Deadwood	White Rot	98781	Eukaryota	Fungi	Dikarya	Basidiomycota	Agaricomycotina	Agaricomycetes	-	Hymenochaetales	Hymenochaetales	Resinicium	Resinicium bicolor
Rigmic1_GeneCatalog_proteins_20170307.aa.fasta	Rigmic1	https://mycocosm.jgi.doe.gov/Rigmic1/Rigmic1.home.html	https://www.ncbi.nlm.nih.gov/bioproject/?term=Rigidoporus+microporus+ED310	doi: 10.1038/s41598-020-62150-4	Deadwood	White Rot	219653	Eukaryota	Fungi	Dikarya	Basidiomycota	Agaricomycotina	Agaricomycetes	-	Polyporales	Meripilaceae	Rigidoporus	Rigidoporus microporus
Schcoi1_GeneCatalog_proteins_20180319.aa.fasta	Schcoi1	https://mycocosm.jgi.doe.gov/Schcoi1/Schcoi1.home.html	https://www.ncbi.nlm.nih.gov/bioproject/460959	doi: 10.1371/journal.pone.0039128	NULL	NULL	1788519	Eukaryota	Fungi	Dikarya	Ascomycota	Saccharomycotina	Saccharomycetes	-	Saccharomycetales	Debaryomycetaceae	Scheffersomyces	Scheffersomyces coipomensis
Schque1_GeneCatalog_proteins_20180319.aa.fasta	Schque1	https://mycocosm.jgi.doe.gov/Schque1/Schque1.home.html	https://www.ncbi.nlm.nih.gov/bioproject/460957	doi: 10.1007/s10482-010-9536-z	NULL	NULL	880181	Eukaryota	Fungi	Dikarya	Ascomycota	Saccharomycotina	Saccharomycetes	-	Saccharomycetales	Debaryomycetaceae	Scheffersomyces	Scheffersomyces queiroziae
Pstipitisv2.FrozenGeneCatalog20080115.proteins.fasta	Picst3	https://mycocosm.jgi.doe.gov/Picst3/Picst3.home.html	https://www.ncbi.nlm.nih.gov/bioproject/337391	doi: 10.1038/nbt1290	NULL	NULL	913138	Eukaryota	Fungi	Dikarya	Ascomycota	Saccharomycotina	Saccharomycetes	-	Saccharomycetales	Debaryomycetaceae	Scheffersomyces	Scheffersomyces stipitis	Scheffersomyces stipitis NRRL Y7124
Schpa1_GeneCatalog_proteins_20131225.aa.fasta	Schpa1	https://mycocosm.jgi.doe.gov/Schpa1/Schpa1.home.html	https://www.ncbi.nlm.nih.gov/bioproject/250625	doi: 10.1016/j.jbiotec.2015.06.426	Deadwood	White Rot	27342	Eukaryota	Fungi	Dikarya	Basidiomycota	Agaricomycotina	Agaricomycetes	-	Hymenochaetales	Schizoporaceae	Schizopora	Schizopora paradoxa
Sisrad1_GeneCatalog_proteins_20180920.aa.fasta	Sisrad1	https://mycocosm.jgi.doe.gov/Sisrad1/Sisrad1.home.html	https://www.ncbi.nlm.nih.gov/bioproject/519423	doi:10.1093/molbev/msv337	Deadwood	White Rot	283657	Eukaryota	Fungi	Dikarya	Basidiomycota	Agaricomycotina	Agaricomycetes	-	Corticiales	Corticiaceae	Sistotrema	Sistotrema raduloides
ClaPMI390_GeneCatalog_proteins_20140716.aa.fasta	ClaPMI390	https://mycocosm.jgi.doe.gov/ClaPMI390/ClaPMI390.home.html	-	doi: 10.1038/s41467-020-18795-w	Deadwood	White Rot	1486700	Eukaryota	Fungi	Dikarya	Basidiomycota	Agaricomycotina	Agaricomycetes	-	Cantharellales	Hyd-ceae	Sistotrema	Sistotrema sp. PMI_390	Clavuli sp. PMI_390
Sisni1_GeneCatalog_proteins_20130806.aa.fasta	Sisni1	https://mycocosm.jgi.doe.gov/Sisni1/Sisni1.home.html	https://www.ncbi.nlm.nih.gov/bioproject/?term=Sistotremastrum+niveocremeum+HHB9708	doi: 10.1093/molbev/msv337	Deadwood	White Rot	1314777	Eukaryota	Fungi	Dikarya	Basidiomycota	Agaricomycotina	Agaricomycetes	-	Trechisporales	Hydnodontaceae	Sistotremastrum	Sistotremastrum niveocremeum	Sistotremastrum niveocremeum HHB9708
Sissu1_GeneCatalog_proteins_20130130.aa.fasta	Sissu1	https://mycocosm.jgi.doe.gov/Sissu1/Sissu1.home.html	https://www.ncbi.nlm.nih.gov/bioproject/196047	doi: 10.1093/molbev/msv337	Deadwood	White Rot	1314776	Eukaryota	Fungi	Dikarya	Basidiomycota	Agaricomycotina	Agaricomycetes	-	Trechisporales	Hydnodontaceae	Sistotremastrum	Sistotremastrum suecicum	Sistotremastrum suecicum HHB10207 ss3
Stehi1_GeneCatalog_proteins_20101026.aa.fasta	Stehi1	https://mycocosm.jgi.doe.gov/Stehi1/Stehi1.home.html	https://www.ncbi.nlm.nih.gov/bioproject/225528	doi: 10.1126/science.1221748	Deadwood	White Rot	721885	Eukaryota	Fungi	Dikarya	Basidiomycota	Agaricomycotina	Agaricomycetes	-	Russulales	Stereaceae	Stereum	Stereum hirsutum	Stereum hirsutum FP91666 SS1
Sugame1_GeneCatalog_proteins_20160411.aa.fasta	Sugame1	https://mycocosm.jgi.doe.gov/Sugame1/Sugame1.home.html	https://www.ncbi.nlm.nih.gov/bioproject/333475	-	NULL	NULL	796026	Eukaryota	Fungi	Dikarya	Ascomycota	Saccharomycotina	Saccharomycetes	-	Saccharomycetales	Trichomo-scaceae	Sugiyamaella	Sugiyamaella america-
Talma1_2_GeneCatalog_proteins_20140114.aa.fasta	Talma1	https://mycocosm.jgi.doe.gov/Talma1_2/Talma1_2.home.html	https://www.ncbi.nlm.nih.gov/bioproject/32665	doi: 10.1128/genomeA.01559-14	NULL	NULL	441960	Eukaryota	Fungi	Dikarya	Ascomycota	Pezizomycotina	Eurotiomycetes	Eurotiomycetidae	Eurotiales	Trichocomaceae	Talaromyces	Talaromyces marneffei	Talaromyces marneffei ATCC 18224
Talpro1_GeneCatalog_proteins_20161118.aa.fasta	Talpro1	https://mycocosm.jgi.doe.gov/Talpro1/Talpro1.home.html	https://www.ncbi.nlm.nih.gov/bioproject/340474	doi: 10.3114/sim.2011.70.04	NULL	NULL	1131652	Eukaryota	Fungi	Dikarya	Ascomycota	Pezizomycotina	Eurotiomycetes	Eurotiomycetidae	Eurotiales	Trichocomaceae	Talaromyces	Talaromyces proteolyticus
Talst1_2_GeneCatalog_proteins_20140114.aa.fasta	Talst1	https://mycocosm.jgi.doe.gov/Talst1_2/Talst1_2.home.html	https://www.ncbi.nlm.nih.gov/bioproject/38857	doi: 10.1128/genomeA.01559-14	NULL	NULL	441959	Eukaryota	Fungi	Dikarya	Ascomycota	Pezizomycotina	Eurotiomycetes	Eurotiomycetidae	Eurotiales	Trichocomaceae	Talaromyces	Talaromyces stipitatus	Talaromyces stipitatus ATCC 10500
Trave1_GeneCatalog_proteins_20101111.aa.fasta	Trave1	https://mycocosm.jgi.doe.gov/Trave1/Trave1.home.html	https://www.ncbi.nlm.nih.gov/bioproject/717571	doi: 10.1126/science.1221748	Deadwood	White Rot	5325	Eukaryota	Fungi	Dikarya	Basidiomycota	Agaricomycotina	Agaricomycetes	-	Polyporales	Polyporaceae	Trametes	Trametes versicolor
Tatroviridev2_FrozenGeneCatalog_20100319.proteins.fasta	Triat2	https://mycocosm.jgi.doe.gov/Triat2/Triat2.home.html	https://www.ncbi.nlm.nih.gov/bioproject/636415	doi: 10.1186/gb-2011-12-4-r40	NULL	NULL	63577	Eukaryota	Fungi	Dikarya	Ascomycota	Pezizomycotina	Sordariomycetes	Hypocreomycetidae	Hypocreales	Hypocreaceae	Trichoderma	Trichoderma atroviride
Trihar1_GeneCatalog_proteins_20141017.aa.fasta	Trihar1	https://mycocosm.jgi.doe.gov/Trihar1/Trihar1.home.html	https://www.ncbi.nlm.nih.gov/bioproject/?term=Trichoderma+harzianum+TR274	doi: 10.1186/s12864-019-5680-7	NULL	NULL	5544	Eukaryota	Fungi	Dikarya	Ascomycota	Pezizomycotina	Sordariomycetes	Hypocreomycetidae	Hypocreales	Hypocreaceae	Trichoderma	Trichoderma harzianum
TriharM10_1_GeneCatalog_proteins_20181017.aa.fasta	TriharM10	https://mycocosm.jgi.doe.gov/TriharM10_1/TriharM10_1.home.html	https://www.ncbi.nlm.nih.gov/bioproject/585401	-	NULL	NULL	5544	Eukaryota	Fungi	Dikarya	Ascomycota	Pezizomycotina	Sordariomycetes	Hypocreomycetidae	Hypocreales	Hypocreaceae	Trichoderma	Trichoderma harzianum	Trichoderma harzianum M10
TreeseiV2_FrozenGeneCatalog20081022.proteins.fasta	Trire2	https://mycocosm.jgi.doe.gov/Trire2/Trire2.home.html	https://www.ncbi.nlm.nih.gov/bioproject/15571	doi: 10.1038/nbt1403	NULL	NULL	431241	Eukaryota	Fungi	Dikarya	Ascomycota	Pezizomycotina	Sordariomycetes	Hypocreomycetidae	Hypocreales	Hypocreaceae	Trichoderma	Trichoderma reesei	Trichoderma reesei QM6a
Xylhyp1_GeneCatalog_proteins_20160130.aa.fasta	Xylhyp1	https://mycocosm.jgi.doe.gov/Xylhyp1/Xylhyp1.home.html	https://www.ncbi.nlm.nih.gov/bioproject/525368	-	Deadwood	Soft Rot	37992	Eukaryota	Fungi	Dikarya	Ascomycota	Pezizomycotina	Sordariomycetes	Xylariomycetidae	Xylariales	Xylariaceae	Xylaria	Xylaria hypoxylon
Xyllon1_GeneCatalog_proteins_20190612.aa.fasta	Xyllon1	https://mycocosm.jgi.doe.gov/Xyllon1/Xyllon1.home.html	https://www.ncbi.nlm.nih.gov/bioproject/?term=Xylaria+longipes	doi: 10.1111/nph.17873	Deadwood	Soft Rot	114818	Eukaryota	Fungi	Dikarya	Ascomycota	Pezizomycotina	Sordariomycetes	Xylariomycetidae	Xylariales	Xylariaceae	Xylaria	Xylaria longipes
