# Supplementary material for: Enzymatic machinery of wood-inhabiting fungi that degrade temperate tree species
Source: ISME J. 2024 Mar 22;18(1):wrae050. doi: 10.1093/ismejo/wrae050 (PMC11022342; doi:10.1093/ismejo/wrae050)
Supplement: supplementary_material_wrae050 [file supplementary_material_wrae050.zip › Fasta_TaxonID_bacteria_tree-species.csv]

Bacteria	Taxon ID
Solirubrobacterales	1895832
Acidiphilium	240137
Acidipila	2303751
Acidisphaera	1231350
Acidocella	1120923
Anaerocolumna	1527
Ancylobacter	1830307
Bryocella	863522
Endobacter	1181271
Granulicella	1660100
Humibacter	2282656
Inquilinus	1398085
Jatrophihabitans	1206085
Luteibacter	85874
Methanobacterium	176306
Methyloferula	876269
Methylorosula	519061
Methylovirgula	2293567
Oenococcus	1247
Roseiarcus	1473586
Sodalis	63612
Solirubrobacterales	166793
Terriglobus	392734
Thermacetogenium	85874
Thiogranum	1537524
Mucilaginibacter	714943
Acetobacteraceae	435
Acidimicrobiia	84992
Acidobacteriaceae	204434
Actinomyces	1654
Azospirillum	191
Beijerinckiaceae	45404
Bradyrhizobium	224911
Burkholderiaceae	119060
Caballeronia	1827195
Cellulomonas	1707
Conexibacter	191494
Deltaproteobacteria	28221
Enterobacteriaceae	543
Frankiaceae	74712
Gammaproteobacteria	118884
Halochromatium	85074
Lachnospiraceae	186803
Leuconostocaceae	81853
Methanobacteriaceae	2159
Methylacidiphilaceae	717964
Methylomonas	416
Microbacteriaceae	85023
Mycobacteriaceae	1762
Pandoraea	93217
Pectobacteriaceae	1903410
Planctomycetes	203682
Pseudomonadaceae	135621
Rhizomicrobium	1241326
Rhodanobacteraceae	1775411
Rhodoplanes	29407
Sphingobacteriaceae	84566
Streptococcaceae	1300
Xanthobacteraceae	335928
Yersinia	623
Tree Species	Taxon ID
Acer Platanoides	4025
Betula pendula	3505
Carpinus betulus	12990
Fagus sylvatica	28930
Fraxinus excelsior	38873
Larix decidua	71402
Picea abies	3329
Pinus sylvestris	3349
Populus tremula	113636
Prunus avium	42229
Pseudotsuga menziesii	3357
Quercus robur	38942
Tilia cordata	172266
